# Supplementary material for: Unraveling the intra-species genomic diversity of sweetpotato-infecting CRESS-DNA and RNA viruses in Burkina Faso using Oxford Nanopore sequencing
Source: Front Microbiol. 2026 Feb 4;17:1722370. doi: 10.3389/fmicb.2026.1722370 (PMC12913392; doi:10.3389/fmicb.2026.1722370)
Supplement: Supplementary file 5 [file Table_4.xlsx]

## Sheet: Feuille1
	Supplementary Table S4. Pairwise nucleotide (nt, lower triangle) and amino acid (aa, upper triangle) sequence identity (%) between SPLCV isolate characterised in this study and homologous reference sequences.
	PV947747	PV947738	PV947739	PV947746	PV947742	PV947740	PV947736	PV947745	PV947737	PV947743	PV947732	LS991864	LS991865	PV947730	PV947735	AF104036	PV947741	PV947733	PV947744	PV947748	PV947750	PV947729	PV947752	PV947749	PV947756	PV947731	PV947754	LS990768	LS990769	PV947751	PV947753	PV947734	PV947755	FJ529203	KF156759	KJ476510	DQ512731	KU323597	KC488316	KC907406	KT992056	AF326775	HQ333144	FJ969831	HQ393477	MH577011
PV947747		99,47	99,39	99,18	99,29	98,97	98,50	98,43	98,36	97,90	98,32	97,68	97,29	97,15	98,18	96,15	97,90	97,00	96,01	96,11	96,11	96,15	95,58	96,33	95,79	96,08	95,15	94,90	94,36	94,83	94,14	92,10	92,51	89,86	80,91	79,70	81,57	88,00	79,73	81,91	82,40	81,12	82,71	82,16	81,26	68,16
PV947738	99,47		99,19	98,97	99,08	98,90	98,23	98,51	98,16	97,91	98,27	97,70	97,31	97,06	98,23	96,11	97,77	96,75	95,79	96,11	96,11	96,14	95,58	96,14	95,76	95,90	95,15	94,80	94,27	94,87	94,09	92,02	92,61	89,73	81,00	79,98	81,66	88,03	80,05	82,21	82,44	81,25	82,75	82,24	81,24	68,18
PV947739	99,39	99,19		98,87	98,97	98,66	98,62	98,13	98,41	97,59	98,02	97,59	97,17	96,99	98,02	96,36	98,02	96,99	95,86	95,90	96,11	96,00	95,54	96,32	95,76	95,97	95,15	94,94	94,41	94,90	94,08	91,84	92,46	89,72	81,00	80,01	81,80	88,27	79,98	81,99	82,58	81,18	82,72	82,38	81,24	68,14
PV947746	99,18	98,97	98,87		99,61	98,80	98,09	98,13	98,27	97,88	98,16	97,42	96,99	97,03	98,06	95,86	97,63	96,64	95,83	95,93	95,90	95,86	95,37	96,22	95,58	95,93	94,94	94,80	94,27	94,62	93,94	91,88	92,32	89,69	80,85	79,98	81,40	88,00	79,72	81,88	82,52	81,32	82,86	82,38	81,24	68,37
PV947742	99,29	99,08	98,97	99,61		98,97	98,26	98,23	98,30	97,91	98,20	97,52	97,10	97,28	98,16	95,97	97,74	96,78	96,00	96,11	96,07	96,04	95,51	96,39	95,76	96,11	95,12	94,98	94,45	94,83	94,23	92,05	92,50	89,66	80,97	80,02	81,56	88,10	79,95	82,07	82,73	81,37	82,98	82,43	81,35	68,29
PV947740	98,97	98,90	98,66	98,80	98,97		98,09	97,84	97,88	97,60	97,95	97,35	96,92	96,89	97,98	95,93	97,70	96,57	95,86	95,97	96,11	96,18	95,62	96,11	95,76	95,93	95,22	94,73	94,20	94,94	94,12	92,09	92,47	89,51	81,32	79,98	81,84	88,03	80,01	82,18	82,37	81,21	83,01	82,46	81,35	68,15
PV947736	98,50	98,23	98,62	98,09	98,26	98,09		97,91	98,02	97,34	97,77	97,45	97,03	96,92	98,16	96,92	98,23	97,10	96,00	96,00	96,42	96,32	96,00	96,67	96,18	96,42	95,36	95,15	94,58	95,15	94,36	92,37	92,84	89,71	81,01	79,92	81,68	88,44	80,21	82,27	82,85	81,27	82,88	82,55	81,25	67,95
PV947745	98,47	98,55	98,16	98,16	98,27	97,88	97,95		97,88	97,63	97,74	97,28	96,89	97,17	97,91	96,53	97,52	96,61	95,86	96,75	96,00	95,97	95,79	96,43	96,04	96,18	94,94	94,98	94,41	94,84	94,41	91,88	92,57	90,06	81,11	80,27	81,74	88,18	80,17	82,33	82,84	81,73	82,98	82,46	81,46	68,05
PV947737	98,39	98,20	98,44	98,30	98,34	97,91	98,05	97,95		98,83	98,62	97,03	96,68	96,82	97,91	96,96	97,67	96,78	95,76	96,18	96,18	96,29	95,93	96,82	96,50	96,39	95,58	94,94	94,41	95,47	94,51	92,02	93,17	89,88	80,93	80,27	82,07	88,31	80,06	82,44	82,80	81,73	83,01	82,54	81,32	68,04
PV947743	97,90	97,91	97,59	97,88	97,91	97,60	97,34	97,67	98,87		98,59	96,75	96,39	96,61	97,67	96,57	97,35	96,53	95,54	96,18	96,18	96,29	96,11	96,68	96,47	96,46	96,15	94,63	94,09	95,40	94,65	91,95	92,89	89,48	80,90	80,34	82,03	88,35	80,06	82,40	82,70	81,77	83,23	82,75	81,43	68,01
PV947732	98,32	98,27	98,02	98,16	98,20	97,95	97,77	97,77	98,66	98,59		96,82	96,47	96,82	97,67	96,43	97,56	96,61	95,76	96,07	96,22	96,39	96,08	96,57	96,39	96,57	95,47	95,02	94,48	95,47	94,58	92,13	92,93	89,59	80,79	80,13	81,88	88,25	80,06	82,22	82,74	81,73	82,98	82,57	81,39	68,23
LS991864	97,68	97,70	97,59	97,42	97,52	97,35	97,45	97,31	97,06	96,75	96,82		99,22	96,89	97,52	96,04	97,24	96,07	95,37	95,90	95,83	95,62	95,44	95,93	95,58	95,37	94,48	94,84	94,31	94,48	94,12	91,77	92,33	90,06	81,26	80,06	81,85	88,28	80,39	82,33	82,41	81,44	83,01	82,28	81,39	67,94
LS991865	97,29	97,31	97,17	96,99	97,10	96,92	97,03	96,92	96,71	96,39	96,47	99,22		96,57	97,10	95,69	96,89	95,72	94,98	95,58	95,47	95,26	95,30	95,65	95,33	95,12	94,24	94,59	94,06	94,20	93,91	91,49	92,15	89,70	81,16	79,81	81,75	87,96	80,06	82,11	82,27	81,29	82,80	82,17	81,39	67,79
PV947730	97,15	97,06	96,99	97,03	97,28	96,89	96,92	97,21	96,85	96,61	96,82	96,89	96,57		97,49	95,93	96,64	95,86	95,79	95,90	95,19	95,37	95,08	95,61	95,33	95,61	95,22	94,34	93,77	94,41	93,63	92,34	92,18	89,55	80,85	80,12	82,06	87,46	79,95	81,93	82,84	81,69	83,59	82,36	81,43	68,15
PV947735	98,25	98,30	98,09	98,12	98,23	98,05	98,23	98,02	98,02	97,74	97,74	97,59	97,17	97,56		96,92	98,20	97,10	96,07	96,36	96,60	96,60	96,36	96,85	96,64	96,32	95,65	95,08	94,52	95,33	94,48	93,09	93,28	89,91	81,43	80,16	82,24	88,24	80,31	82,87	82,84	81,69	83,41	83,07	81,75	68,44
AF104036	96,15	96,11	96,36	95,86	95,97	95,93	96,92	96,57	96,99	96,57	96,43	96,04	95,69	95,93	96,99		96,89	95,23	94,52	95,37	95,83	96,04	95,76	96,36	96,75	96,22	94,77	94,09	93,53	95,15	94,30	91,45	93,24	89,73	81,19	80,34	82,21	88,14	80,02	82,55	82,87	81,73	82,58	82,93	81,32	68,07
PV947741	97,97	97,84	98,09	97,70	97,81	97,77	98,30	97,63	97,77	97,42	97,63	97,31	96,96	96,71	98,34	96,96		97,17	95,68	96,36	96,99	96,99	96,46	96,78	96,50	96,00	95,65	95,01	94,45	95,44	94,51	92,48	92,96	89,69	81,04	80,27	81,81	88,42	80,39	82,62	82,77	81,55	83,05	82,79	81,39	68,00
PV947733	97,04	96,78	97,03	96,67	96,82	96,60	97,13	96,67	96,85	96,57	96,64	96,11	95,76	95,90	97,20	95,26	97,27		95,61	95,33	95,61	95,61	95,26	95,65	95,26	95,08	94,94	94,02	93,46	94,06	93,13	91,38	92,08	88,92	80,61	79,52	81,45	87,57	79,59	82,18	82,44	81,00	82,65	82,50	81,25	67,97
PV947744	96,01	95,79	95,86	95,83	96,00	95,86	96,00	95,90	95,79	95,54	95,76	95,37	94,98	95,79	96,14	94,52	95,75	95,65		95,86	95,22	95,08	94,94	95,61	94,84	95,26	95,26	94,98	94,45	93,91	92,85	91,28	92,61	88,92	80,82	80,02	82,18	87,36	79,47	81,78	82,48	81,40	83,30	82,49	81,71	68,40
PV947748	96,11	96,11	95,90	95,93	96,11	95,97	96,00	96,78	96,21	96,18	96,07	95,90	95,58	95,90	96,42	95,37	96,42	95,36	95,86		95,44	95,26	95,19	95,76	95,47	95,51	96,11	95,65	95,12	94,13	93,52	91,38	93,28	89,00	80,97	79,91	82,18	87,61	79,80	82,07	82,44	81,80	83,38	82,21	81,46	68,37
PV947750	96,11	96,11	96,11	95,90	96,07	96,11	96,42	96,04	96,21	96,18	96,22	95,83	95,47	95,19	96,67	95,83	97,06	95,65	95,22	95,44		98,97	97,31	97,84	96,50	97,14	96,71	94,80	94,23	95,86	94,19	92,05	93,07	89,91	80,93	80,12	82,35	88,60	80,53	82,73	82,98	81,87	83,19	82,93	81,27	68,41
PV947729	96,15	96,14	96,00	95,86	96,04	96,18	96,32	96,00	96,32	96,29	96,39	95,62	95,26	95,37	96,67	96,04	97,06	95,65	95,08	95,26	98,97		96,82	97,14	96,64	97,31	96,18	94,70	94,16	96,04	94,55	92,20	93,07	89,69	80,78	79,91	82,46	88,21	80,39	82,73	82,66	81,87	83,15	82,93	81,42	68,52
PV947752	95,58	95,58	95,54	95,37	95,51	95,62	96,00	95,83	95,97	96,11	96,08	95,44	95,30	95,08	96,43	95,76	96,53	95,30	94,94	95,19	97,31	96,82		97,28	96,61	96,39	95,76	94,59	93,99	95,76	94,97	92,23	93,42	89,44	81,40	80,59	82,76	88,64	80,28	83,20	83,67	82,49	83,88	83,44	81,64	67,83
PV947749	96,33	96,14	96,32	96,22	96,39	96,11	96,67	96,46	96,85	96,68	96,57	95,93	95,65	95,61	96,92	96,36	96,85	95,68	95,61	95,76	97,84	97,14	97,28		97,31	97,17	96,18	95,51	94,98	95,90	94,97	91,91	93,56	89,95	80,78	80,12	82,42	88,88	80,49	82,55	83,05	81,76	83,22	83,15	81,20	68,38
PV947756	95,79	95,76	95,76	95,58	95,76	95,76	96,18	96,07	96,53	96,47	96,39	95,58	95,33	95,33	96,71	96,75	96,57	95,30	94,84	95,47	96,50	96,64	96,61	97,31		97,31	95,51	95,40	94,84	96,29	95,68	91,95	93,74	89,73	80,79	80,27	82,36	88,60	80,24	82,65	83,13	82,02	83,23	83,08	81,54	68,16
PV947731	96,08	95,90	95,97	95,93	96,11	95,93	96,42	96,22	96,43	96,46	96,57	95,37	95,12	95,61	96,39	96,22	96,07	95,12	95,26	95,51	97,14	97,31	96,39	97,17	97,31		96,14	94,59	94,06	95,58	94,83	92,09	93,07	89,25	80,96	80,30	82,61	88,88	80,39	82,07	83,41	82,01	83,30	83,04	81,53	68,27
PV947754	95,15	95,15	95,15	94,94	95,12	95,22	95,36	94,98	95,61	96,15	95,47	94,48	94,24	95,22	95,72	94,77	95,72	94,98	95,26	96,11	96,71	96,18	95,76	96,18	95,51	96,14		95,30	94,77	94,41	92,99	91,27	93,53	89,21	80,80	79,96	82,40	87,43	80,17	82,36	83,02	82,02	83,81	82,64	82,08	68,66
LS990768	94,90	94,80	94,94	94,80	94,98	94,73	95,15	95,01	94,98	94,63	95,02	94,84	94,59	94,34	95,15	94,09	95,08	94,06	94,98	95,65	94,80	94,70	94,59	95,51	95,40	94,59	95,30		98,97	95,65	94,27	90,18	93,96	89,00	80,83	79,60	82,11	86,94	80,02	82,04	82,56	81,55	83,48	82,21	81,25	68,34
LS990769	94,84	94,74	94,88	94,74	94,92	94,67	95,05	94,92	94,91	94,56	94,95	94,78	94,53	94,24	95,06	93,99	94,98	93,95	94,92	95,59	94,70	94,63	94,46	95,45	95,31	94,53	95,24	99,47		95,15	93,73	89,57	93,46	88,67	80,33	79,32	81,49	86,33	79,83	81,81	82,16	81,21	83,04	81,73	80,95	67,93
PV947751	94,83	94,87	94,90	94,62	94,83	94,94	95,15	94,87	95,50	95,40	95,47	94,48	94,20	94,41	95,40	95,15	95,50	94,09	93,91	94,13	95,86	96,04	95,76	95,90	96,29	95,58	94,41	95,65	95,63		95,43	91,70	93,21	88,66	80,59	79,83	82,27	87,85	80,19	82,31	83,08	81,86	83,25	82,89	81,16	68,26
PV947753	94,14	94,09	94,08	93,94	94,23	94,12	94,36	94,44	94,54	94,65	94,58	94,12	93,91	93,63	94,54	94,30	94,58	93,16	92,85	93,52	94,19	94,55	94,97	94,97	95,68	94,83	92,99	94,27	94,20	95,43		93,23	92,32	88,55	81,04	80,80	82,90	88,42	80,71	82,02	83,30	82,73	82,92	83,79	82,53	68,66
PV947734	92,16	92,09	91,91	91,94	92,12	92,16	92,43	91,98	92,12	92,02	92,19	91,84	91,55	92,41	93,22	91,52	92,61	91,48	91,34	91,45	92,12	92,26	92,30	91,98	92,02	92,15	91,34	90,24	90,08	91,76	93,29		89,78	86,13	81,07	80,55	84,10	87,62	80,06	81,36	82,20	83,42	83,51	83,94	82,68	68,31
PV947755	92,54	92,64	92,50	92,36	92,53	92,50	92,88	92,64	93,24	92,93	92,96	92,36	92,18	92,22	93,38	93,28	93,06	92,14	92,64	93,31	93,10	93,10	93,46	93,60	93,77	93,10	93,56	93,99	93,96	93,24	92,35	89,88		87,68	83,39	81,48	86,58	87,71	80,92	82,25	83,70	82,38	84,82	83,36	82,25	68,89
FJ529203	89,86	89,73	89,72	89,69	89,66	89,51	89,71	90,10	89,91	89,48	89,59	90,06	89,70	89,55	89,98	89,73	89,76	88,95	88,92	89,00	89,91	89,69	89,44	89,95	89,73	89,25	89,21	89,00	89,13	88,66	88,55	86,20	87,71		79,45	81,93	79,73	82,96	82,25	83,87	86,68	84,43	81,19	80,92	80,50	67,37
KF156759	80,91	81,00	81,00	80,85	80,97	81,32	81,01	81,14	80,96	80,90	80,79	81,26	81,16	80,85	81,49	81,19	81,10	80,64	80,82	80,97	80,93	80,78	81,40	80,78	80,79	80,96	80,80	80,83	80,73	80,59	81,04	81,13	83,42	79,45		88,03	88,40	87,99	84,86	79,22	80,13	79,99	80,76	80,66	80,58	68,06
KJ476510	79,70	79,98	80,01	79,98	80,02	79,98	79,92	80,30	80,30	80,34	80,13	80,06	79,81	80,12	80,21	80,34	80,33	79,55	80,02	79,91	80,12	79,91	80,59	80,12	80,27	80,30	79,96	79,60	79,71	79,83	80,80	80,61	81,51	81,93	88,03		86,47	88,71	86,39	80,40	83,10	83,18	79,58	80,48	80,24	66,41
DQ512731	81,57	81,66	81,80	81,40	81,56	81,84	81,68	81,77	82,10	82,03	81,88	81,85	81,75	82,06	82,30	82,21	81,87	81,48	82,18	82,18	82,35	82,46	82,76	82,42	82,36	82,61	82,40	82,11	81,91	82,27	82,90	84,17	86,61	79,73	88,40	86,47		88,18	83,08	79,25	79,51	80,65	82,67	82,39	81,47	67,76
KU323597	88,00	88,03	88,27	88,00	88,10	88,03	88,44	88,21	88,35	88,35	88,25	88,28	87,96	87,46	88,31	88,14	88,48	87,60	87,36	87,61	88,60	88,21	88,64	88,88	88,60	88,88	87,43	86,94	86,76	87,85	88,42	87,68	87,74	82,96	87,99	88,71	88,18		86,39	79,50	81,66	80,90	81,21	82,80	81,94	67,83
KC488316	79,73	80,05	79,98	79,72	79,95	80,01	80,21	80,20	80,09	80,06	80,06	80,39	80,06	79,95	80,36	80,02	80,44	79,61	79,47	79,80	80,53	80,39	80,28	80,49	80,24	80,39	80,17	80,02	80,24	80,19	80,71	80,12	80,95	82,25	84,86	86,39	83,08	86,39		88,85	81,09	82,53	79,16	79,15	79,17	66,07
KC907406	81,91	82,21	81,99	81,88	82,07	82,18	82,27	82,36	82,47	82,40	82,22	82,33	82,11	81,93	82,93	82,55	82,68	82,21	81,78	82,07	82,73	82,73	83,20	82,55	82,65	82,07	82,36	82,04	82,23	82,31	82,02	81,42	82,28	83,87	79,22	80,40	79,25	79,50	88,85		80,72	84,65	84,17	80,98	79,76	67,17
KT992056	82,40	82,44	82,58	82,52	82,73	82,37	82,85	82,87	82,83	82,70	82,74	82,41	82,27	82,84	82,90	82,87	82,83	82,47	82,48	82,44	82,98	82,66	83,67	83,05	83,13	83,41	83,02	82,56	82,57	83,08	83,30	82,26	83,73	86,68	80,13	83,10	79,51	81,66	81,09	80,72		84,96	80,22	81,19	80,05	66,08
AF326775	81,12	81,25	81,18	81,32	81,37	81,21	81,27	81,76	81,76	81,77	81,73	81,44	81,29	81,69	81,75	81,73	81,61	81,03	81,40	81,80	81,87	81,87	82,49	81,76	82,02	82,01	82,02	81,55	81,63	81,86	82,73	83,49	82,41	84,43	79,99	83,18	80,65	80,90	82,53	84,65	84,96		87,34	83,98	83,22	68,29
HQ333144	82,71	82,75	82,72	82,86	82,98	83,01	82,88	83,01	83,04	83,23	82,98	83,01	82,80	83,59	83,47	82,58	83,11	82,68	83,30	83,38	83,19	83,15	83,88	83,22	83,23	83,30	83,81	83,48	83,47	83,25	82,92	83,57	84,85	81,19	80,76	79,58	82,67	81,21	79,16	84,17	80,22	87,34		86,02	86,76	69,39
FJ969831	82,16	82,24	82,38	82,38	82,43	82,46	82,55	82,49	82,57	82,75	82,57	82,28	82,17	82,36	83,13	82,93	82,85	82,53	82,49	82,21	82,93	82,93	83,44	83,15	83,08	83,04	82,64	82,21	82,15	82,89	83,79	84,00	83,39	80,92	80,66	80,48	82,39	82,80	79,15	80,98	81,19	83,98	86,02		88,94	69,71
HQ393477	81,26	81,24	81,24	81,24	81,35	81,35	81,25	81,49	81,35	81,43	81,39	81,39	81,39	81,43	81,81	81,32	81,45	81,27	81,71	81,46	81,27	81,42	81,64	81,20	81,54	81,53	82,08	81,25	81,36	81,16	82,53	82,74	82,28	80,50	80,58	80,24	81,47	81,94	79,17	79,76	80,05	83,22	86,76	88,94		69,57
MH577011	68,16	68,18	68,14	68,37	68,29	68,15	67,95	68,07	68,06	68,01	68,23	67,94	67,79	68,15	68,49	68,07	68,05	67,99	68,40	68,37	68,41	68,52	67,83	68,38	68,16	68,27	68,66	68,34	68,28	68,26	68,66	68,36	68,91	67,37	68,06	66,41	67,76	67,83	66,07	67,17	66,08	68,29	69,39	69,71	69,57
