# Supplementary material for: Unraveling the intra-species genomic diversity of sweetpotato-infecting CRESS-DNA and RNA viruses in Burkina Faso using Oxford Nanopore sequencing
Source: Front Microbiol. 2026 Feb 4;17:1722370. doi: 10.3389/fmicb.2026.1722370 (PMC12913392; doi:10.3389/fmicb.2026.1722370)
Supplement: Supplementary file 6 [file Table_5.xlsx]

## Sheet: Feuille1
	Supplementary Table S5. Pairwise nucleotide (nt, lower triangle) and amino acid (aa, upper triangle) sequence identity (%) between SPLCD isolate characterised in this study and homologous reference sequences
	PV947699	PV947705	PV947702	PV947700	PV947691	PV947693	PV947698	PV947701	PV947692	PV947694	PV947695	PV947696	PV947703	PV947704	PV947688	PV947689	PV947690	PV947697	PV947679	PV947681	PV947683	PV947682	PV947680	PV947684	PV947685	PV947686	PV947687	PV947678	PV947713	PV947714	PV947712	PV947711	PV947710	PV947707	PV947708	PV947709	PV947716	PV947715	PV947717	PV947718	PV947719	PV947720	PV947723	PV947721	PV947722	PV947726	PV947725	PV947724	PV947706
PV947699		99,72	99,72	100,00	99,86	99,86	100,00	100,00	99,86	99,72	99,72	99,43	99,43	99,43	99,43	99,29	99,43	98,87	99,15	99,29	98,72	98,87	98,87	98,72	98,58	99,29	99,58	98,87	96,58	96,58	96,58	96,44	96,44	96,44	96,30	95,30	97,01	96,87	97,01	97,01	97,44	97,45	96,72	96,72	97,44	94,59	97,88	97,73	97,88
PV947705	99,72		100,00	99,72	99,57	99,57	99,72	99,72	99,72	99,43	99,43	99,15	99,72	99,72	99,15	99,15	99,15	98,58	98,87	99,01	98,44	98,58	98,58	98,58	98,44	99,01	99,29	98,58	96,29	96,29	96,29	96,15	96,15	96,15	96,01	95,01	96,72	96,58	96,72	96,72	97,15	97,16	96,43	96,43	97,15	94,29	97,59	97,45	97,59
PV947702	99,72	100,00		99,72	99,57	99,57	99,72	99,72	99,72	99,43	99,43	99,15	99,72	99,72	99,15	99,15	99,15	98,58	98,87	99,01	98,44	98,58	98,58	98,58	98,44	99,01	99,29	98,58	96,29	96,29	96,29	96,15	96,15	96,15	96,01	95,01	96,72	96,58	96,72	96,72	97,15	97,16	96,43	96,43	97,15	94,29	97,59	97,45	97,59
PV947700	100,00	99,72	99,72		99,86	99,86	100,00	100,00	99,86	99,72	99,72	99,43	99,43	99,43	99,43	99,43	99,43	98,86	99,15	99,29	98,72	98,87	98,86	98,72	98,58	99,29	99,58	98,87	96,58	96,58	96,58	96,44	96,44	96,44	96,30	95,30	97,01	96,87	97,01	97,01	97,44	97,44	96,72	96,72	97,44	94,59	97,87	97,73	97,87
PV947691	99,86	99,57	99,57	99,86		100,00	99,86	99,86	100,00	99,86	99,57	99,29	99,29	99,29	99,58	99,58	99,58	99,01	99,29	99,43	98,86	99,01	99,01	98,87	98,72	99,43	99,72	99,01	96,72	96,72	96,72	96,58	96,58	96,58	96,44	95,44	97,15	97,01	97,15	97,15	97,58	97,59	96,87	96,86	97,58	94,73	98,01	97,88	98,01
PV947693	99,86	99,57	99,57	99,86	100,00		99,86	99,86	100,00	99,86	99,57	99,29	99,29	99,29	99,58	99,43	99,58	99,01	99,29	99,43	98,87	99,01	99,01	98,87	98,72	99,43	99,72	99,01	96,72	96,72	96,72	96,58	96,58	96,58	96,44	95,44	97,15	97,01	97,15	97,16	97,58	97,59	96,87	96,86	97,58	94,73	98,02	97,88	98,02
PV947698	100,00	99,72	99,72	100,00	99,86	99,86		100,00	99,86	99,72	99,72	99,43	99,43	99,43	99,43	99,29	99,43	98,87	99,15	99,29	98,72	98,87	98,87	98,72	98,58	99,29	99,58	98,87	96,58	96,58	96,58	96,44	96,44	96,44	96,30	95,30	97,01	96,87	97,01	97,01	97,44	97,45	96,72	96,72	97,44	94,59	97,88	97,73	97,88
PV947701	100,00	99,72	99,72	100,00	99,86	99,86	100,00		99,86	99,72	99,72	99,43	99,43	99,43	99,43	99,43	99,43	98,86	99,15	99,29	98,72	98,87	98,86	98,72	98,58	99,29	99,58	98,87	96,58	96,58	96,58	96,44	96,44	96,44	96,30	95,30	97,01	96,87	97,01	97,01	97,44	97,44	96,72	96,72	97,44	94,59	97,87	97,73	97,87
PV947692	99,86	99,72	99,72	99,86	100,00	100,00	99,86	99,86		99,86	99,57	99,29	99,43	99,43	99,57	99,57	99,57	99,00	99,29	99,43	98,86	99,01	99,00	98,87	98,72	99,43	99,72	99,01	96,72	96,72	96,72	96,58	96,58	96,58	96,43	95,44	97,15	97,01	97,15	97,15	97,58	97,58	96,86	96,86	97,57	94,72	98,01	97,87	98,01
PV947694	99,72	99,43	99,43	99,72	99,86	99,86	99,72	99,72	99,86		99,72	99,43	99,15	99,15	99,43	99,29	99,43	98,87	99,15	99,29	98,72	98,87	98,87	98,72	98,58	99,29	99,58	98,87	96,58	96,58	96,58	96,44	96,44	96,44	96,30	95,30	97,01	96,87	97,01	97,01	97,44	97,45	96,72	96,72	97,44	94,59	97,88	97,73	97,88
PV947695	99,72	99,43	99,43	99,72	99,57	99,57	99,72	99,72	99,57	99,72		99,43	99,15	99,15	99,15	99,01	99,15	98,58	99,01	99,15	98,58	98,72	98,72	98,58	98,44	99,01	99,29	98,72	96,29	96,29	96,29	96,14	96,14	96,14	96,00	95,00	96,71	96,58	96,71	96,72	97,15	97,16	96,43	96,42	97,14	94,29	97,59	97,44	97,73
PV947696	99,43	99,15	99,15	99,43	99,29	99,29	99,43	99,43	99,29	99,43	99,43		98,86	98,86	98,86	98,72	98,86	98,29	98,72	98,86	98,29	98,44	98,44	98,29	98,15	98,72	99,00	98,44	95,99	95,99	95,99	95,85	95,85	95,85	95,71	94,71	96,42	96,29	96,42	96,43	96,86	96,87	96,14	96,13	96,85	94,00	97,30	97,16	97,44
PV947703	99,43	99,72	99,72	99,43	99,29	99,29	99,43	99,43	99,43	99,15	99,15	98,86		100,00	99,15	98,86	98,86	98,29	98,58	98,72	98,15	98,30	98,29	98,29	98,15	98,72	99,01	98,29	96,00	96,00	96,00	95,86	95,86	95,86	95,71	94,71	96,43	96,29	96,43	96,43	96,86	96,87	96,14	96,14	96,86	94,14	97,30	97,16	97,30
PV947704	99,43	99,72	99,72	99,43	99,29	99,29	99,43	99,43	99,43	99,15	99,15	98,86	100,00		99,15	98,87	98,87	98,29	98,58	98,72	98,15	98,30	98,29	98,30	98,15	98,72	99,01	98,30	96,01	96,01	96,01	95,86	95,86	95,86	95,72	94,72	96,43	96,30	96,43	96,43	96,87	96,87	96,15	96,14	96,86	94,01	97,30	97,16	97,30
PV947688	99,43	99,15	99,15	99,43	99,58	99,58	99,43	99,43	99,57	99,43	99,15	98,86	99,15	99,15		99,43	99,43	98,86	98,87	99,29	98,72	98,87	98,86	98,72	98,58	99,29	99,58	98,87	96,58	96,58	96,58	96,44	96,44	96,44	96,30	95,30	97,01	96,87	97,01	97,01	97,44	97,44	97,01	97,00	97,72	94,59	97,87	98,02	97,87
PV947689	99,29	99,15	99,15	99,43	99,58	99,43	99,29	99,43	99,57	99,29	99,01	98,72	98,86	98,87	99,43		99,43	98,44	98,73	99,15	98,58	98,73	98,72	98,72	98,58	99,29	99,29	98,73	96,87	96,87	96,87	96,72	96,72	96,72	96,58	95,58	97,29	97,16	97,29	97,16	97,72	97,59	97,15	97,00	97,72	94,87	98,02	97,73	98,02
PV947690	99,43	99,15	99,15	99,43	99,58	99,58	99,43	99,43	99,57	99,43	99,15	98,86	98,86	98,87	99,43	99,43		98,87	99,01	99,43	98,86	99,01	99,01	98,87	98,72	99,43	99,43	99,01	97,16	97,16	97,16	97,01	97,01	97,01	96,87	95,87	97,58	97,30	97,44	97,58	97,87	97,87	97,16	97,29	98,01	95,02	98,30	98,30	98,02
PV947697	98,87	98,58	98,58	98,86	99,01	99,01	98,87	98,86	99,00	98,87	98,58	98,29	98,29	98,29	98,86	98,44	98,87		98,44	98,58	98,30	98,44	98,44	98,01	97,87	98,58	99,15	98,16	96,30	96,30	96,30	96,44	96,44	96,15	96,01	95,16	96,72	96,44	96,58	96,73	97,01	97,02	96,58	96,72	97,44	94,44	97,45	97,73	97,17
PV947679	99,15	98,87	98,87	99,15	99,29	99,29	99,15	99,15	99,29	99,15	99,01	98,72	98,58	98,58	98,87	98,73	99,01	98,44		99,58	99,01	99,15	99,15	98,72	98,87	99,01	99,29	98,87	96,30	96,30	96,30	96,15	96,15	96,15	96,01	95,01	96,72	96,73	96,87	96,73	97,30	97,30	96,58	96,43	97,15	94,59	97,73	97,31	97,88
PV947681	99,29	99,01	99,01	99,29	99,43	99,43	99,29	99,29	99,43	99,29	99,15	98,86	98,72	98,72	99,29	99,15	99,43	98,58	99,58		99,43	99,58	99,58	99,15	99,01	99,43	99,43	99,29	96,58	96,58	96,58	96,44	96,44	96,44	96,30	95,30	97,01	97,01	97,15	97,01	97,58	97,59	96,87	96,72	97,44	94,87	98,02	97,73	98,30
PV947683	98,72	98,44	98,44	98,72	98,86	98,87	98,72	98,72	98,86	98,72	98,58	98,29	98,15	98,15	98,72	98,58	98,86	98,30	99,01	99,43		99,29	99,01	98,86	98,72	99,15	98,86	98,72	96,00	96,00	96,00	96,14	96,14	95,86	95,71	95,00	96,43	96,43	96,57	96,43	97,00	97,01	96,43	96,28	96,86	94,86	97,44	97,16	98,01
PV947682	98,87	98,58	98,58	98,87	99,01	99,01	98,87	98,87	99,01	98,87	98,72	98,44	98,30	98,30	98,87	98,73	99,01	98,44	99,15	99,58	99,29		99,15	98,72	98,58	99,01	99,01	99,15	96,59	96,59	96,59	96,73	96,73	96,44	96,30	95,45	97,01	96,73	97,16	97,02	97,30	97,31	96,59	96,44	97,16	94,74	97,88	97,31	97,88
PV947680	98,87	98,58	98,58	98,86	99,01	99,01	98,87	98,86	99,00	98,87	98,72	98,44	98,29	98,29	98,86	98,72	99,01	98,44	99,15	99,58	99,01	99,15		98,72	98,58	99,01	99,01	98,87	97,00	97,00	97,00	96,86	96,86	96,86	96,72	95,86	97,43	97,44	97,43	97,44	98,01	97,73	97,15	97,14	97,57	94,72	97,87	97,87	97,88
PV947684	98,72	98,58	98,58	98,72	98,87	98,87	98,72	98,72	98,87	98,72	98,58	98,29	98,29	98,30	98,72	98,72	98,87	98,01	98,72	99,15	98,86	98,72	98,72		99,86	99,43	98,87	98,72	96,01	96,01	96,01	95,86	95,86	95,86	95,72	94,72	96,43	96,44	96,58	96,43	97,01	97,01	96,43	96,29	96,86	94,72	97,44	97,16	98,01
PV947685	98,58	98,44	98,44	98,58	98,72	98,72	98,58	98,58	98,72	98,58	98,44	98,15	98,15	98,15	98,58	98,58	98,72	97,87	98,87	99,01	98,72	98,58	98,58	99,86		99,29	98,72	98,58	96,01	96,01	96,01	95,86	95,86	95,86	95,72	94,72	96,43	96,44	96,58	96,43	97,01	97,01	96,43	96,29	96,86	94,72	97,44	97,02	97,87
PV947686	99,29	99,01	99,01	99,29	99,43	99,43	99,29	99,29	99,43	99,29	99,01	98,72	98,72	98,72	99,29	99,29	99,43	98,58	99,01	99,43	99,15	99,01	99,01	99,43	99,29		99,43	99,01	96,59	96,59	96,59	96,44	96,44	96,44	96,30	95,31	97,01	97,02	97,16	97,01	97,59	97,59	97,01	96,87	97,44	95,02	98,02	97,74	98,30
PV947687	99,58	99,29	99,29	99,58	99,72	99,72	99,58	99,58	99,72	99,58	99,29	99,00	99,01	99,01	99,58	99,29	99,43	99,15	99,29	99,43	98,86	99,01	99,01	98,87	98,72	99,43		99,01	96,59	96,59	96,59	96,44	96,44	96,44	96,30	95,31	97,01	97,02	97,16	97,01	97,59	97,59	97,16	97,01	97,72	94,74	98,02	98,02	98,02
PV947678	98,87	98,58	98,58	98,87	99,01	99,01	98,87	98,87	99,01	98,87	98,72	98,44	98,29	98,30	98,87	98,73	99,01	98,16	98,87	99,29	98,72	99,15	98,87	98,72	98,58	99,01	99,01		97,29	97,29	97,29	97,15	97,15	97,15	97,01	96,15	97,44	97,16	97,86	97,72	97,72	97,73	97,01	97,15	97,86	95,44	98,44	98,16	98,44
PV947713	96,58	96,29	96,29	96,58	96,72	96,72	96,58	96,58	96,72	96,58	96,29	95,99	96,00	96,01	96,58	96,87	97,16	96,30	96,30	96,58	96,00	96,59	97,00	96,01	96,01	96,59	96,59	97,29		100,00	100,00	99,86	99,86	99,86	99,72	98,58	99,57	99,57	99,29	99,57	99,00	98,86	97,87	98,43	98,86	95,30	98,58	98,29	97,72
PV947714	96,58	96,29	96,29	96,58	96,72	96,72	96,58	96,58	96,72	96,58	96,29	95,99	96,00	96,01	96,58	96,87	97,16	96,30	96,30	96,58	96,00	96,59	97,00	96,01	96,01	96,59	96,59	97,29	100,00		100,00	99,86	99,86	99,86	99,72	98,58	99,57	99,57	99,29	99,57	99,00	98,86	97,87	98,43	98,86	95,30	98,58	98,29	97,72
PV947712	96,58	96,29	96,29	96,58	96,72	96,72	96,58	96,58	96,72	96,58	96,29	95,99	96,00	96,01	96,58	96,87	97,16	96,30	96,30	96,58	96,00	96,59	97,00	96,01	96,01	96,59	96,59	97,29	100,00	100,00		99,86	99,86	99,86	99,72	98,58	99,57	99,57	99,29	99,57	99,00	98,86	97,87	98,43	98,86	95,30	98,58	98,29	97,72
PV947711	96,44	96,15	96,15	96,44	96,58	96,58	96,44	96,44	96,58	96,44	96,14	95,85	95,86	95,86	96,44	96,72	97,01	96,44	96,15	96,44	96,14	96,73	96,86	95,86	95,86	96,44	96,44	97,15	99,86	99,86	99,86		100,00	99,72	99,57	98,58	99,43	99,43	99,15	99,43	98,86	98,72	97,72	98,29	98,72	95,44	98,44	98,15	97,58
PV947710	96,44	96,15	96,15	96,44	96,58	96,58	96,44	96,44	96,58	96,44	96,14	95,85	95,86	95,86	96,44	96,72	97,01	96,44	96,15	96,44	96,14	96,73	96,86	95,86	95,86	96,44	96,44	97,15	99,86	99,86	99,86	100,00		99,72	99,57	98,58	99,43	99,43	99,15	99,43	98,86	98,72	97,72	98,29	98,72	95,44	98,44	98,15	97,58
PV947707	96,44	96,15	96,15	96,44	96,58	96,58	96,44	96,44	96,58	96,44	96,14	95,85	95,86	95,86	96,44	96,72	97,01	96,15	96,15	96,44	95,86	96,44	96,86	95,86	95,86	96,44	96,44	97,15	99,86	99,86	99,86	99,72	99,72		99,86	98,44	99,43	99,43	99,15	99,43	98,86	98,72	97,72	98,58	98,72	95,44	98,44	98,44	97,58
PV947708	96,30	96,01	96,01	96,30	96,44	96,44	96,30	96,30	96,43	96,30	96,00	95,71	95,71	95,72	96,30	96,58	96,87	96,01	96,01	96,30	95,71	96,30	96,72	95,72	95,72	96,30	96,30	97,01	99,72	99,72	99,72	99,57	99,57	99,86		98,29	99,29	99,29	99,00	99,29	98,72	98,58	97,58	98,43	98,58	95,30	98,29	98,29	97,44
PV947709	95,30	95,01	95,01	95,30	95,44	95,44	95,30	95,30	95,44	95,30	95,00	94,71	94,71	94,72	95,30	95,58	95,87	95,16	95,01	95,30	95,00	95,45	95,86	94,72	94,72	95,31	95,31	96,15	98,58	98,58	98,58	98,58	98,58	98,44	98,29		98,15	98,15	98,01	98,29	97,72	97,58	96,59	97,15	97,58	94,44	97,30	97,01	96,44
PV947716	97,01	96,72	96,72	97,01	97,15	97,15	97,01	97,01	97,15	97,01	96,71	96,42	96,43	96,43	97,01	97,29	97,58	96,72	96,72	97,01	96,43	97,01	97,43	96,43	96,43	97,01	97,01	97,44	99,57	99,57	99,57	99,43	99,43	99,43	99,29	98,15		99,15	98,86	99,15	99,15	99,00	98,01	98,29	98,72	95,16	98,44	98,44	97,58
PV947715	96,87	96,58	96,58	96,87	97,01	97,01	96,87	96,87	97,01	96,87	96,58	96,29	96,29	96,30	96,87	97,16	97,30	96,44	96,73	97,01	96,43	96,73	97,44	96,44	96,44	97,02	97,02	97,16	99,57	99,57	99,57	99,43	99,43	99,43	99,29	98,15	99,15		99,15	99,15	99,15	99,01	98,01	98,29	98,72	95,44	98,72	98,15	98,15
PV947717	97,01	96,72	96,72	97,01	97,15	97,15	97,01	97,01	97,15	97,01	96,71	96,42	96,43	96,43	97,01	97,29	97,44	96,58	96,87	97,15	96,57	97,16	97,43	96,58	96,58	97,16	97,16	97,86	99,29	99,29	99,29	99,15	99,15	99,15	99,00	98,01	98,86	99,15		99,72	99,43	99,43	98,58	98,58	99,15	95,87	99,15	98,58	98,29
PV947718	97,01	96,72	96,72	97,01	97,15	97,16	97,01	97,01	97,15	97,01	96,72	96,43	96,43	96,43	97,01	97,16	97,58	96,73	96,73	97,01	96,43	97,02	97,44	96,43	96,43	97,01	97,01	97,72	99,57	99,57	99,57	99,43	99,43	99,43	99,29	98,29	99,15	99,15	99,72		99,43	99,29	98,29	98,86	99,29	95,73	99,01	98,72	98,15
PV947719	97,44	97,15	97,15	97,44	97,58	97,58	97,44	97,44	97,58	97,44	97,15	96,86	96,86	96,87	97,44	97,72	97,87	97,01	97,30	97,58	97,00	97,30	98,01	97,01	97,01	97,59	97,59	97,72	99,00	99,00	99,00	98,86	98,86	98,86	98,72	97,72	99,15	99,15	99,43	99,43		99,86	98,86	98,86	99,29	96,01	99,01	98,72	98,44
PV947720	97,45	97,16	97,16	97,44	97,59	97,59	97,45	97,44	97,58	97,45	97,16	96,87	96,87	96,87	97,44	97,59	97,87	97,02	97,30	97,59	97,01	97,31	97,73	97,01	97,01	97,59	97,59	97,73	98,86	98,86	98,86	98,72	98,72	98,72	98,58	97,58	99,00	99,01	99,43	99,29	99,86		98,86	98,72	99,43	96,15	99,01	98,72	98,44
PV947723	96,72	96,43	96,43	96,72	96,87	96,87	96,72	96,72	96,86	96,72	96,43	96,14	96,14	96,15	97,01	97,15	97,16	96,58	96,58	96,87	96,43	96,59	97,15	96,43	96,43	97,01	97,16	97,01	97,87	97,87	97,87	97,72	97,72	97,72	97,58	96,59	98,01	98,01	98,58	98,29	98,86	98,86		98,43	98,86	95,58	98,29	98,29	97,86
PV947721	96,72	96,43	96,43	96,72	96,86	96,86	96,72	96,72	96,86	96,72	96,42	96,13	96,14	96,14	97,00	97,00	97,29	96,72	96,43	96,72	96,28	96,44	97,14	96,29	96,29	96,87	97,01	97,15	98,43	98,43	98,43	98,29	98,29	98,58	98,43	97,15	98,29	98,29	98,58	98,86	98,86	98,72	98,43		99,29	95,86	98,43	99,00	98,00
PV947722	97,44	97,15	97,15	97,44	97,58	97,58	97,44	97,44	97,57	97,44	97,14	96,85	96,86	96,86	97,72	97,72	98,01	97,44	97,15	97,44	96,86	97,16	97,57	96,86	96,86	97,44	97,72	97,86	98,86	98,86	98,86	98,72	98,72	98,72	98,58	97,58	98,72	98,72	99,15	99,29	99,29	99,43	98,86	99,29		96,15	99,15	99,43	98,58
PV947726	94,59	94,29	94,29	94,59	94,73	94,73	94,59	94,59	94,72	94,59	94,29	94,00	94,14	94,01	94,59	94,87	95,02	94,44	94,59	94,87	94,86	94,74	94,72	94,72	94,72	95,02	94,74	95,44	95,30	95,30	95,30	95,44	95,44	95,44	95,30	94,44	95,16	95,44	95,87	95,73	96,01	96,15	95,58	95,86	96,15		96,44	96,16	96,30
PV947725	97,88	97,59	97,59	97,87	98,01	98,02	97,88	97,87	98,01	97,88	97,59	97,30	97,30	97,30	97,87	98,02	98,30	97,45	97,73	98,02	97,44	97,88	97,87	97,44	97,44	98,02	98,02	98,44	98,58	98,58	98,58	98,44	98,44	98,44	98,29	97,30	98,44	98,72	99,15	99,01	99,01	99,01	98,29	98,43	99,15	96,44		98,87	99,15
PV947724	97,73	97,45	97,45	97,73	97,88	97,88	97,73	97,73	97,87	97,73	97,44	97,16	97,16	97,16	98,02	97,73	98,30	97,73	97,31	97,73	97,16	97,31	97,87	97,16	97,02	97,74	98,02	98,16	98,29	98,29	98,29	98,15	98,15	98,44	98,29	97,01	98,44	98,15	98,58	98,72	98,72	98,72	98,29	99,00	99,43	96,16	98,87		98,30
PV947706	97,88	97,59	97,59	97,87	98,01	98,02	97,88	97,87	98,01	97,88	97,73	97,44	97,30	97,30	97,87	98,02	98,02	97,17	97,88	98,30	98,01	97,88	97,88	98,01	97,87	98,30	98,02	98,44	97,72	97,72	97,72	97,58	97,58	97,58	97,44	96,44	97,58	98,15	98,29	98,15	98,44	98,44	97,86	98,00	98,58	96,30	99,15	98,30
PV947677	98,44	98,16	98,16	98,44	98,58	98,59	98,44	98,44	98,58	98,44	98,16	97,87	97,87	97,87	98,44	98,59	98,87	98,02	98,16	98,59	98,01	98,16	98,73	98,01	97,87	98,59	98,59	98,73	98,01	98,01	98,01	97,87	97,87	97,87	97,72	96,73	98,44	98,15	98,44	98,44	99,01	98,73	98,15	98,15	98,58	95,87	98,87	98,59	98,30
KT099179	86,71	86,39	86,39	86,70	86,55	86,57	86,71	86,70	86,53	85,69	86,70	86,70	86,08	86,10	86,41	85,39	86,71	86,14	86,00	86,29	85,82	86,02	86,12	85,82	85,82	86,29	86,29	86,14	85,69	85,69	85,69	85,55	85,55	85,55	85,41	84,41	85,69	85,69	85,84	85,86	85,98	86,14	85,55	85,53	85,98	83,55	85,73	85,57	85,43
KF716173	58,00	57,87	57,87	58,08	57,93	57,85	58,00	58,08	57,87	57,59	57,49	57,10	57,57	57,57	57,78	57,42	57,85	57,40	57,91	57,70	57,72	57,61	57,63	57,27	57,27	57,55	57,85	58,00	58,50	58,50	58,50	58,50	58,50	58,50	58,50	58,50	58,20	58,41	58,20	58,26	58,11	58,08	57,74	58,13	58,50	57,44	58,15	58,45	58,00
FJ914390	55,84	56,02	56,02	55,93	55,93	55,84	55,84	55,93	56,02	55,75	55,77	55,36	56,11	56,02	55,93	55,75	55,84	55,68	55,59	55,59	55,04	55,27	55,27	55,38	55,38	55,52	55,84	55,68	55,63	55,63	55,63	55,47	55,47	55,63	55,47	54,81	55,47	55,54	54,90	55,06	54,90	54,79	54,90	55,07	55,47	53,86	55,43	55,84	55,27
KF433066	53,07	53,40	53,40	53,15	53,15	53,07	53,07	53,15	53,24	52,99	53,00	52,76	53,64	53,55	53,31	52,99	53,23	53,54	52,83	52,99	52,60	52,99	52,99	52,45	52,45	52,76	53,07	52,91	53,48	53,48	53,48	53,64	53,64	53,48	53,32	53,47	53,32	53,40	53,08	53,08	52,76	52,83	52,76	52,93	53,16	53,64	52,99	53,39	52,20
U74627	51,63	51,79	51,79	51,56	51,56	51,63	51,63	51,56	51,64	51,55	51,25	51,24	51,72	51,64	51,40	51,24	51,63	52,26	51,55	51,71	51,17	51,40	51,86	51,01	51,01	51,32	51,63	51,48	51,56	51,56	51,56	51,41	51,41	51,56	51,41	51,25	51,09	51,48	51,33	51,64	51,17	51,24	51,48	51,80	51,88	50,78	51,24	51,63	50,93
AJ968684	48,60	49,04	49,04	48,67	48,67	48,60	48,60	48,67	48,74	48,45	48,38	48,23	49,11	49,04	48,67	48,19	48,75	48,75	48,16	48,60	48,30	48,09	48,67	48,30	48,15	48,60	48,60	48,31	48,44	48,44	48,44	48,30	48,30	48,44	48,44	47,81	48,15	48,67	48,67	48,67	48,52	48,60	48,22	48,81	49,04	48,15	48,75	49,04	48,75
JN819498	38,19	38,10	38,10	38,25	38,40	38,34	38,19	38,25	38,31	38,19	37,98	37,98	38,31	38,25	38,56	38,34	38,04	37,98	37,88	38,13	38,40	37,83	38,19	37,85	37,69	38,19	38,19	38,04	37,96	37,96	37,96	37,96	37,96	37,96	37,96	38,27	37,50	38,21	37,90	37,90	37,90	37,94	37,65	38,02	37,96	36,98	38,04	38,19	38,44
JN986808	36,45	36,50	36,50	36,50	36,50	36,45	36,45	36,50	36,50	36,29	36,24	36,24	36,71	36,66	36,66	36,45	36,14	36,24	35,99	36,24	36,04	35,93	36,29	35,89	35,74	36,14	36,29	36,29	36,21	36,21	36,21	36,21	36,21	36,21	36,21	36,52	35,90	36,15	36,15	36,15	36,15	36,20	36,21	36,73	36,52	35,85	36,29	36,60	36,70
JN819490	39,41	39,47	39,47	39,47	39,47	39,41	39,41	39,47	39,47	39,25	39,19	39,13	39,53	39,47	39,63	39,41	39,10	39,04	38,79	39,04	39,16	38,72	39,10	38,85	38,69	39,10	39,25	39,41	39,18	39,18	39,18	39,18	39,18	39,18	39,18	39,50	38,71	39,28	39,12	39,12	39,12	39,16	38,87	39,40	39,18	38,65	39,10	39,41	39,50
JN819495	39,75	39,81	39,81	39,81	39,81	39,75	39,75	39,81	39,81	39,60	39,29	39,29	39,57	39,51	39,66	39,91	39,75	39,69	39,75	39,85	39,66	39,54	40,22	39,35	39,20	39,91	40,06	40,06	39,69	39,69	39,69	39,69	39,69	39,69	39,69	40,16	39,38	39,94	39,78	39,63	39,94	39,97	39,84	40,37	40,00	39,22	39,75	40,06	40,00
KU232893	39,91	39,97	39,97	39,97	39,97	39,91	39,91	39,97	39,97	39,76	39,45	39,24	39,88	39,82	39,82	39,91	39,76	39,70	39,91	39,85	39,82	39,55	40,21	39,51	39,36	39,91	40,06	39,91	39,69	39,69	39,69	39,69	39,69	39,69	39,69	40,00	39,24	39,94	39,85	39,63	39,79	39,82	39,69	40,21	39,85	38,78	39,61	40,06	39,85
[truncated: 12 more columns]
