# Supplementary material for: Unraveling the intra-species genomic diversity of sweetpotato-infecting CRESS-DNA and RNA viruses in Burkina Faso using Oxford Nanopore sequencing
Source: Front Microbiol. 2026 Feb 4;17:1722370. doi: 10.3389/fmicb.2026.1722370 (PMC12913392; doi:10.3389/fmicb.2026.1722370)
Supplement: Supplementary file 7 [file Table_6.xlsx]

## Sheet: Feuille1
	Supplementary Table S6. Pairwise nucleotide (nt, lower triangle) and amino acid (aa, upper triangle) sequence identity (%) between SPFMV isolate characterised in this study and homologous reference sequences
	NC001841	MH782227	KP115608	MF572054	KY296451	KF386014	MF185715	OR829289	PV947758	PV947757	PV947760	PV947759	MT587566	MF572056	MF572050	KF386013	MH763689	KY296450	MK778786	OR233829	MH763690	OR233819	MT270301	MH782228	AY166866
NC001841		99,48	98,59	97,48	98,27	98,35	96,28	94,14	90,26	91,91	88,97	89,14	92,45	89,67	87,86	88,21	87,96	88,62	88,18	88,22	87,98	86,18	87,50	72,11	55,51
MH782227	99,48		98,29	97,29	98,07	98,14	96,29	93,99	90,29	91,91	88,92	89,07	92,23	89,48	87,81	88,16	87,93	88,67	88,23	88,25	88,02	86,27	87,57	72,05	55,52
KP115608	98,59	98,30		97,49	98,23	98,30	96,27	94,09	90,26	91,76	89,04	89,24	92,40	89,48	87,78	88,09	87,83	88,45	88,11	88,08	87,93	86,00	87,36	72,05	55,53
MF572054	97,48	97,29	97,50		97,65	97,68	95,63	93,49	89,77	91,30	88,38	88,56	91,64	88,95	87,19	87,47	87,24	87,93	87,65	87,58	87,42	85,35	86,74	72,44	55,58
KY296451	98,27	98,07	98,24	97,65		98,44	96,36	94,11	90,34	91,90	89,01	89,22	92,41	89,57	87,81	88,14	87,85	88,45	88,24	88,24	88,01	86,01	87,35	72,18	55,41
KF386014	98,35	98,14	98,31	97,68	98,44		96,39	94,25	90,44	91,90	89,07	89,23	92,40	89,57	87,83	88,08	87,82	88,45	88,13	88,22	87,96	85,94	87,43	72,14	55,43
MF185715	97,87	97,88	97,87	97,23	97,96	97,99		93,52	90,35	91,92	88,55	88,68	90,69	89,10	87,60	87,92	87,69	88,91	88,51	88,52	88,35	86,52	87,81	71,66	55,03
OR829289	94,14	93,99	94,09	93,49	94,11	94,25	95,10		90,02	92,97	88,56	88,73	91,81	90,05	88,72	89,07	88,80	90,40	89,49	89,52	89,28	87,91	89,33	72,00	55,82
PV947758	90,26	90,29	90,27	89,77	90,34	90,44	91,85	90,02		89,74	95,26	95,23	89,36	89,59	89,05	89,21	89,20	89,36	89,52	89,69	89,56	86,87	87,65	72,30	55,90
PV947757	91,91	91,91	91,77	91,30	91,90	91,90	93,44	92,97	89,74		88,07	88,25	91,82	90,60	89,20	89,47	89,36	90,26	89,98	90,06	89,68	87,79	89,03	72,43	55,87
PV947760	88,97	88,92	89,05	88,38	89,01	89,07	90,02	88,56	95,26	88,07		99,65	88,16	88,51	87,92	88,05	87,94	87,65	87,83	88,12	87,98	85,47	85,80	72,08	55,49
PV947759	89,14	89,07	89,25	88,56	89,22	89,23	90,14	88,73	95,23	88,25	99,65		88,35	88,69	88,12	88,25	88,12	87,84	88,04	88,28	88,15	85,65	85,95	71,99	55,53
MT587566	92,45	92,23	92,41	91,64	92,41	92,40	92,19	91,81	89,36	91,82	88,16	88,35		94,38	92,30	92,83	92,45	93,14	92,63	92,85	92,57	88,67	89,83	72,41	55,76
MF572056	89,67	89,48	89,49	88,95	89,57	89,57	90,58	90,05	89,59	90,60	88,51	88,69	94,38		95,11	95,58	94,88	93,80	94,17	94,07	93,73	88,34	89,05	72,18	56,41
MF572050	87,86	87,81	87,79	87,19	87,81	87,83	89,05	88,72	89,05	89,20	87,92	88,12	92,30	95,11		97,78	95,83	94,90	96,08	94,85	94,62	89,41	87,97	72,10	56,18
KF386013	88,21	88,16	88,09	87,47	88,14	88,08	89,38	89,07	89,21	89,47	88,05	88,25	92,83	95,58	97,78		96,40	95,46	96,64	95,46	95,30	89,69	88,23	72,17	56,06
MH763689	87,96	87,93	87,84	87,24	87,85	87,82	89,14	88,80	89,20	89,36	87,94	88,12	92,45	94,88	95,83	96,40		94,14	95,00	94,77	94,49	89,14	87,99	72,23	56,08
KY296450	88,62	88,67	88,46	87,93	88,45	88,45	90,38	90,40	89,36	90,26	87,65	87,84	93,14	93,80	94,90	95,46	94,14		95,60	94,95	94,78	90,89	89,73	72,08	55,86
MK778786	88,18	88,23	88,12	87,65	88,24	88,13	89,98	89,49	89,52	89,98	87,83	88,04	92,63	94,17	96,08	96,64	95,00	95,60		95,81	95,74	90,37	88,76	72,15	56,13
OR233829	88,22	88,25	88,08	87,58	88,24	88,22	89,99	89,52	89,69	90,06	88,12	88,28	92,85	94,07	94,85	95,46	94,77	94,95	95,81		95,43	90,17	88,89	72,25	56,18
MH763690	87,98	88,02	87,94	87,42	88,01	87,96	89,82	89,28	89,56	89,68	87,98	88,15	92,57	93,73	94,62	95,30	94,49	94,78	95,74	95,43		90,63	89,04	72,51	55,98
OR233819	86,18	86,27	86,01	85,35	86,01	85,94	87,95	87,91	86,87	87,79	85,47	85,65	88,67	88,34	89,41	89,69	89,14	90,89	90,37	90,17	90,63		95,30	72,06	56,03
MT270301	87,50	87,57	87,37	86,74	87,35	87,43	89,26	89,33	87,65	89,03	85,80	85,95	89,83	89,05	87,97	88,23	87,99	89,73	88,76	88,89	89,04	95,30		71,97	55,87
MH782228	72,11	72,05	72,05	72,44	72,18	72,14	72,85	72,00	72,30	72,43	72,08	71,99	72,41	72,18	72,10	72,17	72,23	72,08	72,15	72,25	72,51	72,06	71,97		55,24
AY166866	55,51	55,52	55,53	55,58	55,41	55,43	55,96	55,82	55,90	55,87	55,49	55,53	55,76	56,41	56,18	56,06	56,08	55,86	56,13	56,18	55,98	56,03	55,87	55,24
